# Supplementary material for: Explanatory factors of post-traumatic distress and burnout among hospital staff 6 months after Hurricane Irma in Saint-Martin and Saint-Barthelemy
Source: PLoS One. 2020 Mar 10;15(3):e0229246. doi: 10.1371/journal.pone.0229246 (PMC7064261; doi:10.1371/journal.pone.0229246)
Supplement: S1 Data — (XLS) [file pone.0229246.s001.xls]

## Sheet: Réponses au formulaire 1
Questionnaire :	1- How old are you?	2- What is your gender ?	3- Where do you work ?	4- What is your profession (job within the hospital) ?	Job field :	5- What is your marital status?	Number of children:	6. You are (check the appropriate situation):	7- How many years have you been living in Saint Martin or Saint Barthélémy?	8- Property damage suffered during Irma	9- Furniture damage during Irma	10- How long have you been without electricity?	10- How long have you been deprived of water?	10- How long have you been deprived of a mobile phone?	10- How long have you been deprived of internet?	11- Have you been a victim of looting or theft?	12- Were you injured during the cyclone?	13- Were you the victim of physical attacks?	14a- Where were you during Irma?	14b- Where were you during Irma?	[15- Repeated, disturbing memories, thoughts, or images of Irma's stressful experience?	[16- Repeated, disturbing dreams of Irma's stressful experience??	[17- Suddenly acting or feeling as if the hurricane Irma were happening again (as if you were reliving it)?	[18- Feeling very upset when something reminded you of Irma's stressful experience?	[19- Having physical reactions (e.g., heart pounding,trouble breathing, or sweating) when something reminded you of Irma's stressful experience?]	[20- Avoid thinking about or talking about the hurricane Irma or avoid having feelings related to it?]	[21- Avoid activities or situations because they remind you of Irma's stressful experience ?]	[22- Having trouble remembering important parts of Irma's stressful experience?]	[23- Loss of interest in things that you used to enjoy before Irma?]	[24- Feeling distant or cut off from other people?]	[25- Feeling emotionally numb or being unable to have loving feelings for those close to you?]	[26- Feeling as if your future will somehow be cut short?]	[27- Trouble falling or staying asleep?]	[28- Feeling irritable or having angry outbursts?]	[29- Having difficulty concentrating?]	[30- Being “super alert” or watchful on guard?]	[31- Feeling jumpy or easily startled?]	PLC-S Score	[32 - Do you feel burnt out because of your work?]	[33 - Does your work frustrate you?]	[34 - Is your work emotionally exhausting?]	[35 - Do you feel worn out at the end of the working day?]	[36 - Are you exhausted in the morning at the thought of another day at work?]	[37 - Do you feel that every working hour is tiring for you?]	[38 - Do you have enough energy for family and friends during leisure time?]	CBI Score	39- Have you benefited from one or more work stoppages as a result of Irma?	If yes: how many work stoppages?	How many days of work stoppage?
Online	33	M	C.H Fleming à Saint Martin	Nurse	Paramedical staff	Single	0	Tenant	2018-05-02	2	2	over a month	over a month	less than a month	over a month	No	No	No	À St Martin	At the hospital	2	1	1	2	1	1	1	3	1	1	1	1	1	1	1	1	1	21	1	2	1	1	1	0	1	7	No	0	0
Online	37	F	C.H Fleming à Saint Martin	Nurse	Paramedical staff	In couple	2	Tenant	0.75	10	8	less than a month	less than a month	less than a month	less than a month	No	No	No	À St Martin	At your home	2	1	1	2	1	1	1	1	2	4	1	2	1	3	1	1	1	26	1	1	3	4	1	1	3	14	No	4	120
Online	54	F	C.H Fleming à Saint Martin	Scrub nurse	Paramedical staff	Divorced	2	Tenant	0.33	10	7	less than a month	less than a month	over a month	over a month	No	No	No	À St Martin	At the hospital	1	1	1	1	2	1	1	2	2	2	1	1	2	1	1	1	2	23		4						4	No	0	0
Printed	40	M	C.H de Bruyn à Saint Barthélémy	Clinician	Medical Staff	Married	1	Tenant	7	3	7	less than a month	less than a month	less than a month	less than a month	No	No	No	À St Barthélémy	At your home	1	1	1	1	1	1	1	1	4	4	1	1	3	3	1	1	1	27	0	0	0	3	3	0	4	10	No	0	0
Online	64	F	C.H Fleming à Saint Martin	Scrub nurse	Paramedical staff	Single	1	Tenant	0.2	1	1	less than a month	less than a month	over a month	over a month	No	No	No	À St Martin	With friends / neighbours	3	1	2	3	2	2	2	1	2	2	1	1	2	1	1	1	1	28	0	0	1	0	0	0	1	2	No	0	0
Printed	31	F	C.H Fleming à Saint Martin	Nurse	Paramedical staff	In couple	0	Tenant	2	4	7	less than a month	less than a month	less than a month	less than a month	No	No	No	À St Martin	At the hospital	3	1	1	3	3	4	1	1	2	2	1	1	3	2	1	1	1	31	2	2	2	1	0	0	1	8	No	0	0
Online	28	F	C.H Fleming à Saint Martin	Nurse	Paramedical staff	PACSed	0	Tenant	4	2	1	less than a week	over a month	over a month	less than a week	No	No	No	À St Martin	At your home	3	1	1	3	1	1	3	1	5	2	1	3	1	2	2	2	1	33	3	4	4	4	2	0	3	20	No	0	0
Online	29	F	C.H Fleming à Saint Martin	Nurse	Paramedical staff	In couple	0	Tenant	2	4	2	less than a week	less than a month	less than 48 hours	over a month	Yes	No	No	Hors du département		1	1	1	1	1	1	1	1	1	1	1	1	1	1	1	1	1	17	2	2	3	3	2	1	1	14	No	0	0
Online	52	F	C.H Fleming à Saint Martin	Clinician	Medical Staff	Married	2	Tenant	2018-05-01	1	3	less than a month	less than a month	less than a month	less than a month	No	No	No	À St Martin		2	1	1	2	1	1	1	1	3	3	3	3	2	3	2	1	2	32	2	1	1	3	2	0	1	10	No	0	0
Printed	60	F	C.H Fleming à Saint Martin	Accountant	Non-clinical staff	Divorced	2	Tenant	30		5	over a month	over a month	less than a month	over a month	No	No	Yes	À St Martin	At your home	4	1	2	4	3	2	2	1	1	3	1	3	3	4	4	3	3	44	2	2	2	3	3	3	3	18	Yes	1	14
Online	28	F	C.H Fleming à Saint Martin	Nurse	Paramedical staff	Single	0	Tenant	0.75	10	5	less than a week	less than a month	less than a week	less than a week	No	No	No	À St Martin	At the hospital	2	1	1	3	1	1	1	1	2	3	2	3	2	1	1	1	1	27	2	4	0	0	3	0	1	10	No	0	0
Online	28	F	C.H Fleming à Saint Martin	Midwife	Medical Staff	In couple	0	Tenant	5	4	7	less than a week	less than a month	less than a week	less than a week	No	No	No	À St Martin	At your home	3	2	1	2	2	1	1	1	2	3	1	2	2	2	2	2	2	31	3	2	2	3	3	1	1	15	Yes	2	21
Online	43	F	C.H Fleming à Saint Martin	Nurse	Paramedical staff	Single	1	Tenant	2018-05-01	7	1	less than a month	less than a month	less than a month	less than a month	No	Yes	No	À St Martin	At your home	4	5	2	3	4	1	1	3	5	4	1	1	5	5	2	2	5	53	4	4	4	4	4	4	4	28	Yes	1	0
Online	27	F	C.H Fleming à Saint Martin	Nurse	Paramedical staff	In couple	0	Tenant	2	9	6	less than a week	less than a month	less than 48 hours	less than 48 hours	No	No	No	À St Martin	With friends / neighbours	3	1	1	4	1	2	1	2	1	1	1	1	1	1	1	1	1	24	2	2	1	0	0	0	0	5	No	0	0
Printed	25	F	C.H de Bruyn à Saint Barthélémy	Care assistant	Paramedical staff	Single	0	Tenant	0.4	5	5	less than a month	over a month	over a month	over a month	No	No	No	À St Barthélémy	At your home	1	1	1	1	1	1	1	2	1	1	1	1	1	1	1	1	1	18	1	1	2	3	2	1	2	12	No	0	0
Online	49	F	C.H Fleming à Saint Martin	Nurse	Paramedical staff	PACSed	2	Owner	20	4	1	less than a week	less than a week	less than a month	less than a month	No	No	No	À St Martin	At your home	1	1	1	3	1	1	1	3	1	1	1	1	1	1	1	1	1	21	0	2	0	0	0	0	0	2	No	0	0
Online	69	F	C.H Fleming à Saint Martin	Clinician	Medical Staff	Married	2	Tenant	6	8	8	over a month	less than a month	over a month	over a month	Yes	No	No	À St Martin	At your home	4	5	4	4	5	4	4	4	2	4	2	2	4	2	4	4	4	62	3	3	3	1	2	2	2	16	Yes	3	75
Printed	58	F	C.H Fleming à Saint Martin	Care assistant	Paramedical staff	Single		Tenant	7			over a month	over a month	over a month	over a month	No	No	No	À St Martin	With friends / neighbours	4	4	4	5	5	2	3	1	2	4	3	3	1	5	5	5	5	61	4	3	4	4	3	4	3	25	No	0	0
Printed	22	F	C.H de Bruyn à Saint Barthélémy	Care assistant	Paramedical staff	Single	0	Tenant	3	5	3	less than a month	less than a month	over a month	less than a month	No	Yes	No	À St Barthélémy	At the hospital	3	1	2	4	3	1	1	1	1	1	1	1	1	1	3	1	5	31	2	2	2	3	1	2	3	15	Yes	1	11
Printed	26	F	C.H Fleming à Saint Martin	Care assistant	Paramedical staff	Single	0	Tenant	2	4	5					No	No	No	Hors du département		1	1	3	2	2	2	1	1	2	2	1	2		3	2	3	4	32	3	4	3	3	3	3	3	22	No	0	0
Printed	40	F	C.H Fleming à Saint Martin	Hospital Services Officer	Paramedical staff	Single	4	Tenant		7	7	less than 48 hours	less than a month	less than a month	less than a month	No	No	No	À St Martin	At your home	3	3	1	3	1	1	3	3	1	1	1	1	1	1	1	1	1	27	2	2	1	3	3	1	3	15	No	0	0
Printed	22	F	C.H de Bruyn à Saint Barthélémy	Care assistant	Paramedical staff	In couple	0	Tenant		4	4	less than a month	less than a month	less than a month	less than a month	No	No	No	À St Barthélémy	At the hospital	1	1	2	1	2	2	1	2	1	1	1	1	1	2	2	2	2	25	3	2	3	3	2	3	3	19	Yes	1	11
Online	40	F	C.H Fleming à Saint Martin	Administrative Assistant	Non-clinical staff	Single	0	Tenant	18	7	8	less than a month	less than a month	less than a month	less than a month	No	No	No	À St Martin	At your home	3	1	2	3	4	5	1	1	1	1	1	2	1	2	1	2	3	34	0	2	2	1	0	0	0	5	Yes	1	15
Online	31	M	C.H Fleming à Saint Martin	Senior hospital technician	Non-clinical staff	In couple	3	Tenant	31	8	8	over a month	over a month	less than 48 hours	less than 48 hours	Yes	Yes	No	À St Martin	At your home	1	1	1	1	1	1	1	1	4	3	1	3	1	1	1	1	1	24	2	0	0	1	2	0	0	5	No	0	0
Online	43	F	C.H Fleming à Saint Martin	Auxiliary childcare worker	Paramedical staff	Single	0	Owner	14	6	6	less than a week	less than a month	less than a week	less than 48 hours	No	No	No	À St Martin	At the hospital	2	2	2	2	2	2	2	2	2	1	1	2	1	1	1	1	2	28	0	0	0	0	0	0	0	0	No	0	0
Online	35	F	C.H Fleming à Saint Martin	Nurse	Paramedical staff	In couple	1	Tenant	14	10	8					No	No	No	Hors du département		3	1	1	1	1	3	1	1	4	1	1	4	1	3	1	1	1	29	1	0	1	1	0	0	1	4	Yes	2	60
Printed	52	F	C.H Fleming à Saint Martin	Care assistant	Paramedical staff	Married	3	Tenant	4	6	5	over a month	over a month	over a month	over a month	No	No	No	Hors du département		3	2	2	2	1	2	1		1	1	1	1	2	2	2	3	4	30	1	1	1	2	0	0	2	7	Yes	1	30
Online	42	M	C.H Fleming à Saint Martin	Clinician	Medical Staff	In couple	1	Tenant	10	2	2	less than a month	less than a month	less than a week	less than a week	No	No	No	À St Martin		4	3	2	3	1	4	2	1	1	2	1	2	3	3	2	4	5	43	3	1	3	3	2	2	1	15	No	0	0
Online	35	M	C.H Fleming à Saint Martin	Clinician	Medical Staff	In couple	0	Tenant	2	4	2	less than a month	less than a month	less than a month	over a month	No	No	No	À St Martin	At the hospital	1	1	1	2	1	1	1	1	1	1	1	1	1	1	1	1	1	18	2	1	1	2	1	0	1	8	No	0	0
Online	33	M	C.H Fleming à Saint Martin	Nurse	Paramedical staff	In couple	0	Tenant	2	3	2	less than a week	less than a month	over a month	over a month	Yes	No	No	Hors du département		2	1	1	1	1	1	1	1	1	1	1	1	1	1	1	1	1	18	1	1	2	1	1	1	1	8	No	0	0
Online	43	F	C.H Fleming à Saint Martin	Nurse	Paramedical staff	In couple	1	Tenant	18	3	6	less than a week	over a month	over a month	over a month	No	No	No	À St Martin	At your home	3	1	1	1	1	1	1	1	1	1	1	1	1	1	1	1	1	19	2	1	1	2	0	0	0	6	No	0	0
Online	23	F	C.H Fleming à Saint Martin	Nurse	Paramedical staff	In couple	0	Tenant	1	4	4	less than a month	over a month	over a month	less than a month	No	No	No	À St Martin	At your home	3	1	1	3	1	1	1	1	1	1	1	1	1	1	2	1	2	23	2	2	2	3	2	2	1	14	Yes	1	30
Online	62	M	C.H Fleming à Saint Martin	Clinician	Medical Staff	Married	4	Owner	15	7	6			less than a month		No	No	No	À St Martin		4	3	1	2	1	1	1	1	3	2	2		1	1	2	2	1	28	3	3	3	2	2	2	1	16	No	0	0
Online	47	F	C.H Fleming à Saint Martin	Clinician	Medical Staff	Married	2	Owner	8	8	8	less than a week	less than a week	less than a month	less than a month	No	Yes	No	À St Martin	At your home	3	2	4	4	3	1	1	2	3	1	1	2	2	2	2	2	2	37	2	2	2	2	0	0	0	8	No	0	0
Online	42	M	C.H Fleming à Saint Martin	Nurse	Paramedical staff	In couple	2	Tenant	10	7	7	less than a month	less than a month	less than a month	less than a month	Yes	No	No	À St Martin	With friends / neighbours	1	1	1	2	1	1	1	1	1	1	1	1	1	1	1	1	1	18	2	2	2	2	2	2	2	14	Yes	2	40
Printed	53	F	EHPAD Louis Vialenc à Saint Barthélémy	Nurse	Paramedical staff	In couple	3	Owner	53	1	1	less than a week	less than a week	less than a month	less than a month	No	No	No	À St Barthélémy	At your home	1	1	1	2	1	1	1	1	1	1	2	1	2	1	2	2	2	23	0	3	2	1	1	0	3	10	No	0	0
Online	48	M	C.H Fleming à Saint Martin	Clinician	Medical Staff	Divorced	2	Owner	6	1	1					No	No	No	Hors du département		1	1	1	1	1	1	1	1	1	1	1	1	1	1	1	1	1	17	1	1	2	1	0	0	0	5	No	0	0
Printed	50	F	C.H Fleming à Saint Martin	Hospital Services Officer	Paramedical staff	In couple	0	Owner		10	5	less than a month				No	No	Yes	À St Martin	At the hospital	4	5	5	3	4	3	3	5	4	5	2	2	4	2	2	4	4	61	2	2	2	2	4	4	4	20	Yes	3	62
Printed	33	F	C.H Fleming à Saint Martin	Administrative Assistant	Non-clinical staff	Single	2	Tenant	10	3	3	less than a week	less than a week	less than a week	less than a month	No	No	No	À St Martin	At your home	3	1	2	5	4	4	1	1	3	4	1	2	1	1	3	4	3	43	3	3	2	3	2	0	2	15	Yes	2	60
Printed	37	M	C.H Fleming à Saint Martin	Care assistant	Paramedical staff	Married		Tenant		1	1	less than a month	over a month	less than a month	over a month	No	No	No	À St Martin	At your home	2	1	1	2	1	3	1	1	1	3	1	1	1	1	1	1	1	23	3	3	3	2	3	2	2	18	No	0	0
Online	37	F	C.H Fleming à Saint Martin	Nurse	Paramedical staff	Single	2	Tenant	20	7	8	less than a month	less than a month	less than a week	less than a month	No	Yes	No	À St Martin		4	3	4	4	3	4	4	1	4	4	2	5	4	4	4	4	4	62	4	4	4	4	4	4	1	25	Yes	2	180
Printed	32	F	C.H de Bruyn à Saint Barthélémy	Pharmacist	Medical Staff	In couple	0	Tenant	6	3	3	over a month	over a month	less than 48 hours	less than a month	No	No	No	À St Barthélémy	In a hurricane shelter	2	1	1	2	2	4	2	1	2	2	1	1	2	1	2	3	2	31	2	1	2	1	1	0	1	8	Yes	2	30
Printed	36	F	C.H de Bruyn à Saint Barthélémy	Administrative Assistant	Non-clinical staff	In couple	0	Tenant	7	8	6	over a month	over a month	over a month	over a month	No	No	No	À St Barthélémy	At your home	4	3	4	5	5	1	1	1	1	1	1	2	3	3	3	4	5	47	0	0	0	1	0	0	3	4	No	0	0
Printed	52	M	C.H Fleming à Saint Martin	Nurse	Paramedical staff	Divorced		Tenant		6	6	over a month	over a month	less than a month	less than a month		Yes	Yes	À St Martin	With friends / neighbours	5	1	1	4	4	5	5	1	3	1	1	1	1	1	1	1	1	37	0	0	0	3	2	0	2	7	Yes	1	4
Online	58	F	C.H Fleming à Saint Martin	Nurse	Paramedical staff	Married	2	Tenant	16	2	8	less than 48 hours	less than a month	less than 48 hours	less than a week	No	No	No	À St Martin	At the hospital	3	1	3	4	3	3	4	1	2	1	2	3	2	1	3	3	2	41	0	0	0	1	0	0	2	3	No	0	0
Online	60	F	C.H Fleming à Saint Martin	Care assistant	Paramedical staff	Married	0	Owner	20	6	6	less than a week	less than a month	less than a week	less than a month	No	No	No	À St Martin	At your home	3	2	4	3	2	1	2	2	1	1	1	3	4	2	2	4	5	42	4	1	0	4	2	2	1	14	Yes	1	30
Printed	28	M	C.H Fleming à Saint Martin	Nurse	Paramedical staff	In couple	0	Tenant	2	3	3	less than a month	over a month	less than a week	over a month	No	No	No	À St Martin	With friends / neighbours	4	3	3	2	2	4	3	3	2	2	1	2	3	3	2	2	2	43	2	2	2	2	1	1	1	11	Yes	1	28
Online	30	F	C.H Fleming à Saint Martin	Nurse	Paramedical staff	Single	0	Tenant	2018-05-01	4		less than a month	less than a month	over a month	over a month	No	No	No	À St Martin	With friends / neighbours	2	2	2	2	2	4	2	1	1	2	3	1	2	1	2	2	1	32	1	2	1	0	0	0	0	4	No	0	0
Printed	52	F	C.H Fleming à Saint Martin	Technical Officer	Non-clinical staff	In couple		Tenant		8	8	over a month	over a month	less than a week	over a month	No	No	No	Hors du département		3	1	1	4	2	1	1	4	2	3	1	3	1	1	3	3	2	36	1	0	0	2	1	1	1	6	Yes	3	76
Online	44	F	C.H Fleming à Saint Martin	Nurse	Paramedical staff	Single	1	Tenant	4	3	1	less than a week	less than a month	less than a week	less than a week	No	No	No	À St Martin	At your home	3	1	2	3	2	1	1	1	2	3	1	3	3	1	1	2	2	32	1	2	1	3	3	1	0	11	No	0	0
Online		F	C.H Fleming à Saint Martin	Nurse	Paramedical staff	In couple	2	Tenant	15	7	9	less than a month	over a month	less than 48 hours	over a month	No	No	No	À St Martin	With friends / neighbours	5	2	4	5	5	4	4	4	2	3	1	1	3	4	4	4	3	58	2	2	2	1	1	1	1	10	Yes	2	60
Online	30	F	C.H Fleming à Saint Martin	Nurse	Paramedical staff	Single	0	Tenant	4	8	5	less than a week	less than a week	less than 48 hours	less than a week	Yes	No	No	À St Martin	With friends / neighbours	1	1	1	1	1	1	1	1	2	1	1	2	1	1	1	1	1	19	1	1	1	0	1	0	0	4	Yes	3	40
Online	56	F	C.H Fleming à Saint Martin	Nurse	Paramedical staff	Married	1	Owner	25	10	10	less than a month	less than a month	less than a week	less than a week	Yes	No	No	À St Martin	At your home	5	5	5	5	5	5	5	1	5	5	3	5	5	5	5	5	5	79	4	4	4	4	4	4	4	28	Yes	1	90
Online	50	M	C.H Fleming à Saint Martin	Care assistant	Paramedical staff	Married	2	Owner	20	10	10	over a month	over a month	less than a month	over a month	Yes	No	No	À St Martin	At your home	5	5	5	5	5	4	4	1	4	2	1	2	5	2	5	2	2	59	3	3	4	3	1	0	0	14	Yes	1	90
Online	54	F	C.H Fleming à Saint Martin	Health executive	Paramedical staff	Single	2	Tenant	14	8	10	less than a month	less than a month	over a month	over a month	No	No	No	À St Martin	At the hospital	3	3	2	4	3	4	1	1	1	1	2	1	1	3	3	3	3	39	1	1	1	2	2	1	3	11	Yes	1	21
Online	56	F	C.H Fleming à Saint Martin	Anesthesia nurse	Paramedical staff	PACSed	0	Tenant	3	3	5	less than 48 hours	over a month	less than a week	less than a month	No	No	No	À St Martin		2	1	2	2	2	1	2	1	2	3	1	3	3	2	4	2	3	36	2	0	2		2	0	1	7	No	0	0
Online	32	F	C.H Fleming à Saint Martin	Nurse	Paramedical staff	In couple	0	Tenant	3	1	1	less than a week	less than a week	less than a month	less than a week	No	No	No	Hors du département		2	1	1	2	1	3	1	1	1	1	1	3	1	1	1	1	1	23	4	4	4	4	4	4	3	27	No	0	0
Online	54	F	C.H Fleming à Saint Martin	Scrub nurse	Paramedical staff	Divorced	2	Tenant	0.33	10	4	less than a month	less than a month	less than a month	less than a month	No	No	No	À St Martin	At the hospital	1	1	1	1	1	1	1	1	1	1	1	1	2	1	2	1	1	19	0	0	0	0	0	0	1	1	No	0	0
Printed	23	F	EHPAD Louis Vialenc à Saint Barthélémy	Hospital Services Officer	Paramedical staff	In couple	0	Tenant	15	3	6	less than a month	less than a month	less than a week	less than a month	No	No	No	À St Barthélémy	At your home	3	2	1	2	1	5	2	1	5	5	2	1	3	5	3	5	2	48	3	1	2	1	3	3	4	17	Yes	1	3
Online	28	F	C.H Fleming à Saint Martin	Nursery nurse	Paramedical staff	Single	0	Tenant	2018-05-02	1	7	less than a month	over a month	less than a month	over a month	No	No	No	À St Martin	At the hospital	3	2	1	2	1	1	1	1	2	4	1	1	1	2	1	1	2	27	3	2	4	4	1	1	4	19	No	0	0
Online	52	F	C.H Fleming à Saint Martin	Clinician	Medical Staff	Married	2	Owner	0.02	1	2	less than a week	less than a week	less than 48 hours	less than a week	No	No	No	À St Martin		3	1	1	1	1	2	1	2	1	2	2	1	4	3	2	1	2	30	1	2	2	2	0	0	0	7	No	0	0
Online	39	M	C.H Fleming à Saint Martin	Clinician	Medical Staff	In couple	0	Tenant	0.2	1	10	less than 48 hours	less than 48 hours	less than 48 hours	less than a month	No	No	No	À St Martin	At the hospital	2	2	2	3	1	4	4	4	1	5	1	2	2	3	2	1	2	41	2	0	1	2	1	1	1	8	Yes	1	25
Online	30	F	C.H Fleming à Saint Martin	Nurse	Paramedical staff	In couple	0	Tenant	2	3	3	over a month	over a month	less than a month	over a month	No	No	No	À St Martin	At the hospital	4	2	1	2	1	2	1	1	5	1	1	1	3	2	2	2	2	33	2	3	3	4	3	1	1	17	No	0	0
Online	35	F	C.H Fleming à Saint Martin	Nurse	Paramedical staff	PACSed	0	Tenant	2018-05-01	7	6	less than a month	less than a month	less than a month	less than a month	No	No	No	À St Martin	At your home	2	1	1	3	1	1	1	1	2	1	1	1	1	1	2	2	1	23	3	2	2	3	1	1	1	13	No	0	0
Online	27	F	C.H Fleming à Saint Martin	Care assistant	Paramedical staff	Single	0	Tenant	2	5	6	less than a month	over a month	over a month	over a month	No	No	No	Hors du département		1	1	1	1	1	1	1	1	1	1	1	1	1	1	1	1	1	17	3	3	3	2	4	3	2	20	No	0	0
Online	25	F	C.H Fleming à Saint Martin	Nursery nurse	Paramedical staff	In couple	0	Tenant	1.25	4	2	over a month	over a month	over a month	over a month	No	No	No	À St Martin	With friends / neighbours	4	1	2	2	1	1	2	1	3	4	1	3	3	4	3	2	4	41	3	3	1	3	3	0	3	16	Yes	1	7
Online	43	F	C.H Fleming à Saint Martin	Social worker	Non-clinical staff	In couple	2	Owner	9	3	4	less than a week	less than a month	less than a week	over a month	No	No	No	À St Martin		3	1	1	3	1	5	1	2	2	1	3	1	1	3	2	3	3	36	4	2	4	4	4	2	4	24	No	0	0
Online	33	F	C.H Fleming à Saint Martin	Nurse	Paramedical staff	Single	0	Tenant	0.2	2	1	less than 48 hours	less than 48 hours	less than a month	less than 48 hours	No	No	No	À St Martin	With friends / neighbours	2	1	1	3	1	3	1	1	1	1	1	1	4	2	2	1	1	27	2	2	2	2	2	0	2	12	No	0	0
Printed	32	F	C.H Fleming à Saint Martin	Head of purchasing	Non-clinical staff	Single	0	Owner	18	5	6	less than a month	less than a month	less than 48 hours	less than a month	Yes	No	No	À St Martin	With friends / neighbours	2	1	1	4	1	4	2	1	5	3	1	5	3	1	4	4	3	45	3	4	4	3	3	3	3	23	No	0	0
Printed	32	F	C.H Fleming à Saint Martin	Care assistant	Paramedical staff	PACSed	0	Tenant	6	6	7	less than a month	over a month	less than a month	over a month	Yes	No	No	Hors du département		2	1	1	3	2	4	4	1	4	2	3	4	2	2	2	2	2	41	3	2	3	3	3	3	3	20	Yes	3	3
Online	56	F	C.H Fleming à Saint Martin	Nurse	Paramedical staff	Single	0	Tenant	7	4	1	less than a month	less than a month	less than a month	less than a month	No	No	No	À St Martin	At the hospital	4	3	3	2	3	3	3	3	4	3	3	4	3	4	3	4	3	55	2	2	2	3	2	1	2	14	No	0	0
Online	29	F	C.H Fleming à Saint Martin	Nurse	Paramedical staff	In couple	0	Tenant	4	3	1	less than a month	less than a month	less than a month	over a month	No	No	No			3	1	4	3	2	2	1	2	3	4	3	3	4	3	1	3	2	44	3	3	3	2	2	1	2	16	Yes	1	15
Online	41	F	C.H Fleming à Saint Martin	Nurse	Paramedical staff	Married	2	Owner	16	5	1	less than a month	less than a month	over a month	over a month	No	No	No	À St Martin	At your home	5	1	1	4	2	3	2	2	3	2	1	3	2	1	2	1	1	36	3	3	4	3	2	2	2	19	Yes	2	40
Online	43	F	C.H de Bruyn à Saint Barthélémy	Nurse	Paramedical staff	Single	0	Tenant	7	2	2	less than a week	less than a month	less than 48 hours	over a month	No	No	No	À St Barthélémy		1	1	1	2	2	1	1	1	1	1	2	1	1	1	1	1	2	21	1	1	2	1	1	0	1	7	No	0	0
Printed	53	F	C.H Fleming à Saint Martin	Nurse	Paramedical staff	Single	0	Tenant	15	2	2	less than a month	less than a month	over a month	over a month	No	No	No	À St Martin	At your home	3	3	3	2	3	2	1	1	2	1	1	2	1	1	2	2	3	33	2	2	2	2	2	1	1	12	Yes	2	21
Printed	31	F	C.H Fleming à Saint Martin	Care assistant	Paramedical staff	In couple	1	Tenant	8	5	7	less than a week	less than a month	less than 48 hours	less than a week	No	No	No	À St Martin	At your home	1	1	1	2	1	1	1	1	1	2	1	1	1	1	1	1	2	20	2	3	3	3	4	1	1	17	Yes	1	20
Printed	43	F	C.H Fleming à Saint Martin	Care assistant	Paramedical staff	Married	2	Tenant	2.5	4	4	over a month	over a month	over a month	over a month	No	No	No	À St Martin	At the hospital	3	3	3	4	4	4	3	5	4	4	4	3	4	4	4	4	5	65	2	2	2	4	3	3	3	19	Yes	2	60
Printed	43	F	C.H Fleming à Saint Martin	Auxiliary childcare worker	Paramedical staff	Divorced	2	Tenant	17	4	8	less than a month	over a month	over a month	over a month	No	No	No	À St Martin	At your home	5	4	1	3	1	1	5	4	4	1	1	3	4	2	2	2	1	44	4	3	3	3	3	1	4	21	No	0	0
Printed	42	F	C.H Fleming à Saint Martin	Nurse	Paramedical staff	Single	3	Tenant		7	8	over a month	over a month	less than a week	over a month	Yes	No	Yes	À St Martin	At your home	3	2	2	1	1	1	1	1	5	3	3	1	2	1	1	2	1	31	4	4	4	4	4	4	2	26	No	0	0
Online	48	F	C.H Fleming à Saint Martin	Psychologist	Paramedical staff	Single	1	Tenant	18	7	5	less than a week	less than a month	less than a week	less than a week	Yes	No	No	À St Martin	With friends / neighbours	1	1	1	1	1	1	1	1	1	1	1	1	1	1	1	1	1	17	2	2	2	2	2	0	3	13	Yes	1	21
Online	57	F	C.H Fleming à Saint Martin	Care assistant	Paramedical staff	In couple	4	Tenant	26	10	10	less than a month	less than a month	less than a month		Yes	No	No	Hors département		1	1	1	3	1	1	1	1	1	2	3	1	2	3	2	1	4	29	2	0	1	2	2	2	2	11	Yes	3	0
Printed	29	F	C.H de Bruyn à Saint Barthélémy	Dietician	Paramedical staff	In couple	1	Owner	29	5	5	less than a week	less than a week	less than a month	less than a week	No	No	No	À St Barthélémy	At your home	3	2	1	2	2	5	1	3	1	1	1	1	1	1	3	2	4	34	1	1	1	3	2	1	0	9	No	0	0
Printed	40	F	C.H de Bruyn à Saint Barthélémy	administrative officer	Non-clinical staff	Married	0	Owner	40			less than a week	less than 48 hours	less than a week	less than a week	No	No	No	À St Barthélémy	At your home	2	1	1	1	1	1	1	1	1	1	1	1	2	3	3	1	1	23	3	0	0	3	0	0	2	8	No	0	0
Online	52	F	C.H Fleming à Saint Martin	Secretary	Non-clinical staff	Married	2	Owner	57	6	5	less than a month	less than a month	less than a month	over a month	No	No	No	À St Martin	At your home	3	1		2	1	1	1		3	1	1	1	1	1	2	2	3	24	0	0	0	2	2	0	1	5	No	0	0
Online	57	F	C.H Fleming à Saint Martin	Clinical Studies Technician	Paramedical staff	In couple	2	Tenant	15	5	3	over a month	over a month	less than a week	over a month	No	No	No	À St Martin	At your home	3	3	1	3	1	1	1	1	1	1	1	1	5	3	2	1	1	30	1	3	1	2	2	0	2	11	No	0	0
Online	49	F	C.H Fleming à Saint Martin	Nurse	Paramedical staff	In couple	3	Owner	20	3	4	over a month	over a month	over a month	over a month	No	No	No	À St Martin	At your home	3	1	1	3	1	5	1	3	1	3	1	1	3	1	1	1	1	31	3	3	3	4	2	1	2	18	No	0	0
Online	63	M	C.H Fleming à Saint Martin	Clinician	Medical Staff	Married	2	Owner	20	7	7	over a month	over a month	over a month	over a month	No	No	No	À St Martin	At your home	1	1	1	1	1	1	1	1	3	1	1	2	1	2	1	1	1	21	2	3	0	2	1	1	1	10	No	0	0
Printed	58	F	C.H Fleming à Saint Martin	Hospital Services Officer	Paramedical staff	Married	0	Owner	37			less than 48 hours	over a month	over a month	less than a month	No	No	No	À St Martin		3	2	2	3	1	2	1	2	2	3	3	2	1	3	2	3	2	37	2	0	0	1	2	0	2	7	No	0	0
Printed	55	M	C.H de Bruyn à Saint Barthélémy	Clinician	Medical Staff	Single	3	Tenant	12	9	7	less than a week	less than a month	less than 48 hours	less than a week	Yes	No	No	Hors du département		1	1	1	2	1	4	1	1	1	1	1	1	1	1	1	1	1	21	3	3	2	4	0	2	3	17	No	0	0
Printed	60	F	C.H Fleming à Saint Martin	Auxiliary childcare worker	Paramedical staff	Married	0	Owner	60	5		less than a week	over a month	less than a month	over a month	No	No	No	À St Martin	At your home	1	1	1	2	1	1	1	1	1	1	1	1		1	1	1	1	17	1	1	1	1	1	0	1	6	Yes	1	30
Online	42	F	C.H Fleming à Saint Martin	Auxiliary childcare worker	Paramedical staff	In couple	2	Owner	14	3	3	less than a month	less than a month	less than a month		No	No	No	À St Martin	At your home	3	3	2	4	2	1	1	2	1	1	1	2	2	2	2	2	2	33	1	0	1	1	0	0	0	3	Yes	3	120
Online	46	F	C.H Fleming à Saint Martin	Nurse	Paramedical staff	In couple	1	Tenant	18	3	5	less than a month	less than a month	less than a month	less than a month	No	No	No	À St Martin		3	1	1	3	1	2	1	3	1	1	1	1	1	5	4	2	3	34	3	4	1	1	2	2	2	15	Yes	1	21
Online	33	F	C.H Fleming à Saint Martin	Nurse	Paramedical staff	Married	2	Owner	9	2	2	less than a month	less than a month	less than a week	less than a month	No	No	No	À St Martin		2	1	1	3	2	5	1	1	1	1	1	1	1	2	2	2	2	29	0	0	0	1	0	0	1	2	Yes	2	55
Printed	32	F	C.H Fleming à Saint Martin	Midwife	Medical Staff	PACSed	1	Owner	7	4	4	less than a week	less than a week	less than a week	less than a month	No	No	No	Hors du département		2	1	1	2	1	1	1	1	1	1	1	1	1	1	1	1	1	19	2	1	2	2	1	0	1	9	Yes	1	14
Online	56	M	C.H Fleming à Saint Martin	Clinician	Medical Staff	In couple	1	Tenant	3	8	8	less than a month	over a month	over a month	over a month	No	No	No	À St Martin	At the hospital	1	1	1	1	1	1	1	1	1	1	1	2	1	1	1	1	1	18	2	0	2	2	1	1	0	8	No	0	0
Online	51	F	C.H Fleming à Saint Martin	Administrative Assistant	Non-clinical staff	Married	3	Tenant	31	10	10	over a month	over a month	over a month	over a month	No	No	No	À St Martin	At the hospital	1	1	1	1	1	4	1	3	4	1	1	1	1	1	1	1	1	25	1	1	0	1	0	0	2	5	No	0	0
Online	51	F	C.H Fleming à Saint Martin	Emergency Reception	Non-clinical staff	Married	3	Tenant	31	10	10	over a month	over a month	over a month	over a month		No	No	À St Martin	At the hospital	1	1	1	1	1	1	1	1	1	1	1	1	1	1	1	1	1	17	1	0	0	0	0	0	2	3	No	0	0
Online	32	F	C.H Fleming à Saint Martin	Nurse	Paramedical staff	In couple	0	Tenant	3	8	6	less than 48 hours	less than a month	less than 48 hours	less than 48 hours	Yes	Yes	No	À St Martin	At the hospital	2	1	1	2	1	1	1	1	1	1	1	1	1	1	1	1	1	19	2	1	2	1	1	1	0	8	No	0	0
Printed	28	M	C.H Fleming à Saint Martin	Clinician	Medical Staff	In couple	0	Tenant	0.33	10	5	less than a month	less than a month	less than a month	over a month	No	No	No	À St Martin	Other	3	1	1	2	1	3	1	1	1	1	1	1	1	1	1	1	1	22	1	1	1	1	1	1	2	8	No	0	0
Printed	26	F	C.H de Bruyn à Saint Barthélémy	Administrative Assistant	Non-clinical staff	Single	0	Owner	26	7	9	less than a month	less than a month	less than 48 hours	over a month	No	No	No	À St Barthélémy	With friends / neighbours	2	1	1	4	1	2	1	1	1	1	2	1	3	3	4	3	3	34	3	2	3	2	2	2	3	17	No	0	0
Printed	38	F	EHPAD Louis Vialenc à Saint Barthélémy	Hospital Services Officer	Paramedical staff	Single	1	Tenant	18	7	9	over a month	over a month	less than a month	less than a month	No	No	No	À St Barthélémy	At your home	1	1	1	1	1	1	1	1	1	1	1	1	2	1	1	2	1	19	1	0	2	2	0	0	0	5	No	0	0
Printed	42	F	EHPAD Louis Vialenc à Saint Barthélémy	Catering	Non-clinical staff	Married	2	Tenant				less than a week	less than a week	less than a month	less than 48 hours	No	No	No	À St Barthélémy	At your home	1	1	1	1	1	1	1	1	1	1	1	1	1	1	1	1	1	17	0	0	0	1	0	0	0	1	No	0	0
Printed	26	F	EHPAD Louis Vialenc à Saint Barthélémy	Hospital Services Officer	Paramedical staff	In couple	0	Owner	26	7	4	over a month	less than a month	less than a week	over a month	No	No	No	À St Barthélémy	At your home	1	1	1	2	1	2	1	1	1	1	1	1	1	1	1	1	1	19	2	1	2	3	2	1	3	14	No	0	0
Online	46	F	C.H Fleming à Saint Martin	Care assistant	Paramedical staff	Married	1	Owner	22	10	10	less than a month	less than a month	less than a week		No	No	No	À St Martin		2	1	1	2	1	1	1	1	2	1	1	2	2	2	1	1	1	23	1	0	0	1	0	0	0	2	No	0	0
Online	39	M	C.H Fleming à Saint Martin	Care assistant	Paramedical staff	Single	0	Tenant	4	10	10	less than a month	less than a month	less than 48 hours	less than a month	No	No	Yes			1	1	1	1	1	1	1	1	1	1	1	1	1	1	1	1	1	17	0	0	1	0	0	0	1	2	No	0	0
Printed	44	F	EHPAD Louis Vialenc à Saint Barthélémy	Catering	Non-clinical staff	Single	2	Tenant	20	1		less than 48 hours		less than 48 hours	less than 48 hours	No	No	No	À St Barthélémy	At the hospital	3	3	1	1	1	5		1	1	1	1	1	1	1	1	1	3	26	3	0	2	1	1	0	0	7	Yes	1	3
Online	28	M	C.H Fleming à Saint Martin	Clinician	Medical Staff	Single	0	Tenant	0.65	1	1	less than a week	less than 48 hours	less than a week	less than a month	No	No	No	À St Martin	At the hospital	1	1	1	1	1	2	1	1	1	1	1	1	1	1	1	1	1	18	3	1	1	3	0	1	0	9	No	0	0
Online	48	M	C.H Fleming à Saint Martin	Senior hospital technician	Non-clinical staff	Married	2	Owner	5	7	4	less than a month	less than a month	less than 48 hours	less than a month	No	No	No	À St Martin	At the hospital	2	1	1	1	1	1	1	1	1	1	1	1	1	1	1	1	1	18	1	0	0	1	0	0	0	2	No	0	0
Online	60	F	C.H Fleming à Saint Martin	Clinician	Medical Staff	Married	3	Tenant	0.17	1	1	less than a month	less than a month	less than a week	less than a week	No	No	No	À St Martin	At the hospital	4	1	1	3	3	1	1	1	1	2	1	1	1	2	2	2	2	29	3	0	3	3	2	1	1	13	No	0	0
Printed	50	M	C.H Fleming à Saint Martin	Catering	Non-clinical staff	Single	0	Tenant	30	7	9	less than a week	less than a month	less than a week	less than a week	No	No	No	À St Martin	At the hospital	2	3	1	1	1	1	3	1	2	3	4	1	1	1	1	1	1	28	0	0	0	0	0	0	0	0	No	0	0
Online	28	F	C.H Fleming à Saint Martin	Nurse	Paramedical staff	Single	0	Owner	6	4	2	less than a week	over a month	less than 48 hours	less than a week	No	No	No	À St Martin	At the hospital	1	1	1	1	1	2	1	1	1	1	1	1	1	1	1	1	1	18	2	1	1	2	0	1	1	8	No	0	0
Printed	60	F	C.H de Bruyn à Saint Barthélémy	Care assistant	Paramedical staff	Married		Owner	60	8	4	less than a month	less than a week	less than 48 hours	over a month	No	No	No	À St Barthélémy	At the hospital		1	1	1	1	1	1	1	1	1	1	1	1	1	1	1	1	16	0	0	1	2	0	0	0	3	No	0	0
Printed	60	M	C.H Fleming à Saint Martin	Hospital porter	Paramedical staff	Single	5	Tenant	1.5	6	8	over a month	over a month	over a month	over a month	No	No	No	À St Martin	At the hospital	2	1	1	1	1	1	1	1	1	1	1	1	1	1	1	1	1	18	0	0	0	0	0	0	1	1	No	0	0
Printed	38	M	C.H Fleming à Saint Martin	Hospital Services Officer	Paramedical staff	Married	2	Owner		4	5	less than a month	over a month	less than a month		No	No	No	À St Martin	At the hospital	1	1	1	1	1	1	1	1	1	1	1	1	1	1	1	1	1	17	0	0	0	0	0	0	0	0	No	0	0
Online	30	F	C.H de Bruyn à Saint Barthélémy	Radiographer	Paramedical staff	Single	0	Tenant	2018-05-01	1	1	over a month	over a month	over a month	over a month	No	Yes	No	À St Barthélémy	At the hospital	1	1	1	1	1	3	3	3	3	1	1	1	1	1	1	1	1	25	3	0	2	2	1	0	2	10	No	0	0
Printed	23	F	C.H de Bruyn à Saint Barthélémy	Administrative Assistant	Non-clinical staff	In couple	0	Owner	23	4	8	less than a week	less than a week	less than 48 hours	less than a week	No	No	No	À St Barthélémy	Other	1	1	1	1	1	1	1	1	1	1	1	1	1	1	1	1	1	17	0	0	0	2	0	0	0	2	No	0	0
Printed	49	M	C.H Fleming à Saint Martin	Hospital Services Officer	Paramedical staff	Single	0	Tenant	1	1	1	less than a week	less than a month	less than 48 hours	less than 48 hours	No	No	No	À St Martin	Other	1	1	1	1	1	1	1	1	1	1	1	1	1	1	1	1	1	17	0	0	0	0	0	0	0	0	No	0	0
Printed	36	F	C.H Fleming à Saint Martin	Midwife	Medical Staff	In couple	0	Tenant	10	5	5	less than 48 hours	less than a month	less than a month	over a month	No	No	No	À St Martin	With friends / neighbours	4	2	2	3	3	3	2	1	2	2	1	1	3	3	2	2	3	39	3	1	2	2	1	1	2	12	No	0	0
Online	42	M	C.H Fleming à Saint Martin	Clinician	Medical Staff	Married	2	Owner	6	4	1	less than a month	less than a month	over a month	over a month	No	No	No	À St Martin	With friends / neighbours	1	1	2	3	1	1	1	1	1	1	1	1	1	1	1	1	1	20	2	0	2	2	1	0	1	8	No	0	0
Online	43	F	C.H Fleming à Saint Martin	Nurse	Paramedical staff	Single	1	Tenant	20	2	4	less than a week	less than a month	over a month	over a month	No	No	No	À St Martin	With friends / neighbours	3	2	2	4	2	1	1	3	1	1	1	1	1	1	2	1	1	28	1	1	2	1	0	0	1	6	No	0	0
Online	37	M	C.H Fleming à Saint Martin	Nurse	Paramedical staff	Single	0	Tenant	2018-05-02	1	4	less than a week	over a month	less than a week		No	No	No	À St Martin	With friends / neighbours	1	1	1	3	1	1	1	1	1	1	1	1	1	1	1	1	1	19	0	0	2	3	0	0	0	5	No	0	0
Printed	40	F	C.H Fleming à Saint Martin	Care assistant	Paramedical staff	Single	0	Owner	20	7	9	over a month	over a month	over a month	over a month	No	Yes	No	À St Martin	With friends / neighbours	1	1	1	1	1	1	1	1	1	1	1	1	1	1	1	1	1	17	0	0	1	0	0	0	0	1	No	0	0
Online	47	F	C.H Fleming à Saint Martin	Nurse	Paramedical staff	Single	4	Owner	20	4	1	less than a week	less than a week	less than a month	less than a month	No	No	No	À St Martin	At your home	4	3	3	4	3	4	3	3	3	3	3	4	3	3	3	3	5	57	1	1	1	2	1	1	1	8	No	0	0
Printed	48	F	C.H de Bruyn à Saint Barthélémy	Nurse	Paramedical staff	Married	2	Tenant	16	7	7	less than a month	less than 48 hours	less than a week	less than a month	No	No	No	À St Barthélémy	At your home	2	1	1	2	1	3	1	1	1	1	1	1	3	3	3	1	3	29	2	3	2	2	2	1	2	14	No	0	0
Printed	33	F	C.H de Bruyn à Saint Barthélémy	Entrance Office	Non-clinical staff	Single	0	Owner	11	3	1	less than a week	less than a month	less than a week	less than a week	No	No	No	À St Barthélémy	At your home	2	1	1	1	1	1	1	1	1	1	1	1	1	1	1	1	1	18	0	0	0	0	0	0	0	0	No	0	0
Online	45	F	C.H Fleming à Saint Martin	Nurse	Paramedical staff	Married	3	Tenant	7	2	2	less than a month		less than a week	less than a week	No	No	No	À St Martin	At your home	2	1	2	1	1	1	2	2	2	5	3	2	4	3	2	2	2	37	2	2	2	2	1	1	3	13	No	0	0
Online	50	F	C.H Fleming à Saint Martin	Nurse	Paramedical staff	PACSed	1	Tenant	15	5	5			less than a week	less than a week	No	No	No	À St Martin	At your home	2	1	2	4	4	5	1	1	2	1	1	2	2	2	2	2	2	36	2	1	0	1	0	0	2	6	No	0	0
Online	44	F	C.H Fleming à Saint Martin	Administrative Assistant	Non-clinical staff	Divorced	2	Tenant	44	3	1	less than a week	less than a week	less than a month	over a month	No	No	No	À St Martin	At your home	2	1	1	2	1	1	1	1	1	1	1	1	1	1	1	1	1	19	0	0	0	0	0	0	0	0	No	0	0
Printed	34	F	EHPAD Louis Vialenc à Saint Barthélémy	Hospital Services Officer	Paramedical staff	Single	2	Tenant	33	3	2	less than a week	less than 48 hours	less than a month	over a month	No	No	No	À St Barthélémy	At your home	1	1	1	1	1	1	1	1	1	1	1	1	1	1	1	1	1	17	0	0	0	1	0	0	0	1	No	0	0
Printed	57	M	C.H de Bruyn à Saint Barthélémy	Technical Officer	Non-clinical staff	Married	2	Owner	57	4	3	less than 48 hours	less than 48 hours	less than a month	over a month	No	No	No	À St Barthélémy	At your home	2	1	1	2	1	1	1	1	1	1		1	1	1	3		1	19	2		2	2	2	2	2	12	No	0	0
Online	44	F	C.H Fleming à Saint Martin	Care assistant	Paramedical staff	Married	1	Tenant	20	2	3	less than a month	over a month	less than a month	over a month	No	No	No	À St Martin	At your home	3	1	2	2	2	1	1	1	1	1	1	1	1	1	1	1	1	22	0	0	0	0	0	0	1	1	No	0	0
Printed	31	F	C.H Fleming à Saint Martin	Midwife	Medical Staff	Married	0	Tenant	6	4	2	less than a month	over a month	less than a week	over a month	No	No	No	À St Martin	At your home	3	1	1	2	1	1	1	2	4	1	1	1	1	1	1	1	1	24	2	1	1	2	1	0	2	9	No	0	0
Printed	51	F	C.H de Bruyn à Saint Barthélémy	Care assistant	Paramedical staff	Married	0	Owner	51	2	1	over a month	less than a week	less than 48 hours	over a month	No	No	No	À St Barthélémy	At your home	1	1	1	1	1	1	1	1	1	1	1	1	1	1	1	1	1	17	1	0	1	0	0	0	0	2	No	0	0
Online	62	F	C.H Fleming à Saint Martin	Auxiliary childcare worker	Paramedical staff	Married	2	Owner	15	3	1	less than a week	less than 48 hours	less than 48 hours	over a month	No	No	No	À St Martin	At your home	4	1	1	2	4	4	3	1	2	2	2	4	4	3	2	2	2	43	0	0	0	1	0	0	1	2	No	0	0
Printed	61	M	C.H de Bruyn à Saint Barthélémy et C.H Fleming à Saint Martin	Clinician	Medical Staff	In couple	2	Owner	26	4	7	less than a month	less than a month	over a month	over a month	No	No	No	À St Martin	At your home	2	1	1	1	1	2	1	1	1	1	1	1	2	1	1	1	1	20	0	0	1	1	1	0	0	3	No	0	0
Printed	44	F	C.H de Bruyn à Saint Barthélémy	Head of purchasing	Non-clinical staff	Married	2	Owner	22	3	1	less than a week	less than 48 hours	over a month	over a month	No	No	No	À St Barthélémy	At your home	1	1	1	1	1	2	1	1	1	1	5	2	1	1	1	2	1	24	2	1	1	2	3	1	2	12	No	0	0
Printed	50	F	C.H de Bruyn à Saint Barthélémy	Administrative Assistant	Non-clinical staff	Married		Owner	50	1		over a month	less than 48 hours	over a month	over a month	No	No	No	À St Barthélémy	At your home	1	1	1	1	3	1	1	1	1	1	1	1	2	1	3	2	3	25	1	0	1	2	0	0	0	4	No	0	0
Online	49	F	C.H Fleming à Saint Martin	Medical-administrative assistant	Non-clinical staff	Married	3	Owner	49	3	4	less than a month	over a month	over a month	over a month	No	No	No	À St Martin	At your home	3	1	1	2	1	1	1	1	1	1	1	1	1	1	1	1	1	20	2	2	2	2	2	2	2	14	No	0	0
Online	66	M	C.H Fleming à Saint Martin	Pharmacy dispenser	Paramedical staff	In couple	4	Owner	17	1	1	less than 48 hours	over a month	over a month	over a month	No	No	No	À St Martin	At your home	1	1	1	1	1	1	1	1	1	1	1	1	1	1	1	1	1	17	2	0	0	2	0	0	0	4	No	0	0
Printed	37	F	EHPAD Louis Vialenc à Saint Barthélémy	Hospital Services Officer	Paramedical staff	In couple	1	Tenant	15	7	8	over a month	over a month	over a month	over a month	No	No	No	À St Barthélémy	At your home	1	1	1	1	1	1	1	1	1	1	1	1	1	1	1	1	1	17	2	0	0	0	0	0	0	2	No	0	0
Printed	49	F	EHPAD Louis Vialenc à Saint Barthélémy	Hospital Services Officer	Paramedical staff	Single	1	Owner	49	4	6	less than a month	less than 48 hours	over a month	over a month	No	No	No	À St Barthélémy	At your home	4	3	3	4	3	4	2	3	3	3	4	3	4	4	3	3	4	57	2	2	1	2	1	1	2	11	No	0	0
Online	30	F	C.H Fleming à Saint Martin	Care assistant	Paramedical staff	Single	0	Tenant	8	3	3	less than a week	less than a month	less than a month	less than a month	No	Yes	No	À St Martin	At your home	2	1	3	1	1	1	1	1	1	1	2	1	1	1	1	1	1	21	2	1	2	2	2	2	1	12	No	0	0
Printed	25	F	C.H Fleming à Saint Martin	Care assistant	Paramedical staff	Single	0	Owner	20	3	4	less than a month	less than a month	over a month	over a month	No	Yes	No	À St Martin	At your home	1	1	1	1	1	2	1	1	1	1	1	1	1	1	1	1	1	18	3	2	2	2	1	1	2	13	No	0	0
Online	44	M	C.H Fleming à Saint Martin	Clinician	Medical Staff	Divorced	2	Owner	5	3	2	less than a month	less than a month	less than a week	over a month	No	No	No	À St Martin		2	1	1	2	1	1	1	1	2	1	1	1	1	1	1	1	1	20	1	1	0	1	0	0	0	3	No	0	0
Printed	31	M	C.H Fleming à Saint Martin	Technical Officer	Non-clinical staff	Married	2	Owner	12	6	9	over a month	less than a month	less than a week	over a month	No	No	No	À St Martin		2	1	2	1	1	1	1	2	1	1	1	2	1	1	1	1	1	21	1	1	1	1	0	0	2	6	No	0	0
Printed	26	F	C.H Fleming à Saint Martin	Nurse	Paramedical staff	Single	0	Owner	26	4	1	less than a week	over a month	over a month	over a month	No	No	No	À St Martin		2	1	2	3	1	1	1	1	1	1	1	1	1	1	1	1	1	21	1	1	1	2	2	2	2	11	No	0	0
Online	42	F	C.H Fleming à Saint Martin	Nurse	Paramedical staff	Married	2	Owner	12	2	3	less than 48 hours	less than 48 hours			No	No	No	À St Martin		2	1	1	2	1	1	1	1	1	1	1	1	1	1	1	1	1	19	1	4	2	2	2	1	0	12	No	0	0
Online	35	M	C.H Fleming à Saint Martin	Nurse	Paramedical staff	Single	1	Tenant	2018-05-02	2	1	over a month	over a month	less than a month	over a month	Yes	No	No	À St Martin	With friends / neighbours	1	1	1	1	1	1	1	1	1	1	1	1	1	1	1	1	1	17	2	3	1	4	2	1	2	15	Yes	1	10
Printed	24	M	C.H de Bruyn à Saint Barthélémy	Technical Officer	Non-clinical staff	In couple	3	Owner	24	7	6	less than 48 hours	less than 48 hours	less than a month	less than a month	No	No	No	À St Barthélémy	At your home	2	1	1	2	1	1	1	1	1	1	1	1	1	1	1	1	1	19	2	2	1	0	0	0	0	5	Yes	1	10
Printed		F	C.H Fleming à Saint Martin	Care assistant	Paramedical staff	Single	0	Tenant		4		less than a month		less than a month	less than a month	No	No	No	À St Martin	At your home	2	1	1	2	1	2	2	1	1	1	1	1		1	1	1	1	20	1		0	1	0	0	0	2	Yes	1	4
Online	54	F	C.H Fleming à Saint Martin	Social worker	Non-clinical staff	In couple	2	Tenant	30	5	6	over a month	over a month	over a month	over a month	No	No	No	À St Martin	At your home	3	1	1	1	1	1	1	1	2	1	1	1	1	2	2	1	1	22	2	3	3	3	2	0	1	14	Yes	1	3
Online	39	F	C.H Fleming à Saint Martin	Health executive	Paramedical staff	Single	0	Tenant	2018-05-05	10	10	over a month	over a month	less than a month	over a month	No	Yes	No	À St Martin	At your home	2	1	1	2	2	1	2	4	1	2	1	1	1	1	1	1	1	25	1	1	1	1	1	1	0	6	No	0	0
Printed	28	F	C.H Fleming à Saint Martin	Auxiliary childcare worker	Paramedical staff	In couple	1	Tenant	28	10	10	less than a month	less than a month	less than 48 hours	less than a month	No	Yes	No	À St Martin	At your home	4	2	2	3	1	2	1	1	1	1	1	2	1	1	1	1	1	26	0	0	0	2	0	0	2	4	Yes	1	12
Online	43	F	C.H Fleming à Saint Martin	Auxiliary childcare worker	Paramedical staff	Single	2	Tenant	15	5	2	less than 48 hours		less than a week	less than 48 hours	No	No	No	À St Martin	At your home	3	2	2	4	5	5	1	5	3	1	1	1	5	5	5	5	5	58	3	3	0	1	2	0	2	11	No	0	0
Printed	24	F	C.H Fleming à Saint Martin	Administrative Assistant	Non-clinical staff	Single	1	Tenant	24	1	1	less than a month	less than a month	less than a month	over a month	No	No	No	À St Martin	At your home	1	1	1	1	1	1	1	1	1	1	1	1		1	1	1	1	16	2	2	2	1	2	1	1	11	No	0	0
Online		F	C.H Fleming à Saint Martin	Nurse	Paramedical staff	Married	4	Owner	30	4	4	less than a month		less than a week	over a month	No	No	No	Hors du département		1	1	1	1	1	1	1	1	1	1	1	1		1	1	1	1	16	0	0	0	0	0	0	0	0	Yes	1	30
Printed	36	F	C.H Fleming à Saint Martin	administrative officer	Non-clinical staff	In couple	2	Owner	36	9	7	over a month	over a month	over a month	over a month	No	No	No	À St Martin	At your home	2	1	2	1	1	1	1	1	1	1	1	2		1	1	1	1	19	4	4	4	1	0	0	0	13	Yes	3	89
Printed	49	F	EHPAD Louis Vialenc à Saint Barthélémy	Hospital Services Officer	Paramedical staff	Married	0	Tenant	0.5	3	1	less than a month	over a month	less than 48 hours	less than a month	No	No	No	À St Barthélémy	At the hospital	2	1	1	1	1	1	1	1	1	1	1	1	1	1	1	1	1	18	2	0	0	3	0	0	0	5	No	0	0
Online	55	F	C.H Fleming à Saint Martin	Nursery nurse	Paramedical staff	Divorced	1	Tenant	15	3	3	less than a week	less than a month	less than a week	less than a month	No	No	No	À St Martin	With friends / neighbours	2	2	1	2	2	1	1	1	1	1	1	2	2	1	1	2	2	25	0	1	0	1	0	0	0	2	No	0	0
Online	31	F	C.H Fleming à Saint Martin	Midwife	Medical Staff	Married	0	Owner	7	3	3	less than a month	over a month	less than a week	less than a month	No	No	No	À St Martin	With friends / neighbours	2	1	1	2	1	2	1	1	1	1	1	1	2	1	1	1	1	21	1	0	1	0	0	0	0	2	No	0	0
Online	37	F	C.H Fleming à Saint Martin	Midwife	Medical Staff	Married	2	Tenant	4	2	2	over a month	over a month	less than a week	over a month	No	No	No	À St Martin	With friends / neighbours	4	2	3	3	1	3	1	1	2	2	1	1	1	2	2	1	1	31	1	1	1	2	1	0	1	7	No	0	0
Online	49	F	C.H Fleming à Saint Martin	Nurse	Paramedical staff	In couple	0	Tenant	22	2	1	less than a month	less than 48 hours	less than a month	less than a month	No	No	No	À St Martin	At your home	3	1	3	4	1	4	1	2	2	1	1	1	2	1	1	1	2	31	3	1	0	1	0	0	1	6	No	0	0
Online	43	F	C.H Fleming à Saint Martin	Auxiliary childcare worker	Paramedical staff	In couple	2	Tenant	23	2	2	less than 48 hours	less than 48 hours	less than a month	less than a month	No	No	No	À St Martin	At your home	1	1	1	2	1	2	1	1	1	1	1	1	1	2	1	2	1	21	1	0	1	1	0	0	0	3	No	0	0
Online	28	F	C.H Fleming à Saint Martin	Nursery nurse	Paramedical staff	Single	0	Tenant	2	1	3	less than a month	over a month	less than 48 hours	less than a week	No	No	No	À St Martin	At your home	2	1	1	2	1	4	1	1	1	1	1	1	3	3	1	4	4	32	2	2	1	1	1	0	0	7	No	0	0
Online	21	F	C.H Fleming à Saint Martin	Administrative Assistant	Non-clinical staff	Single	0	Owner	21	2	1	over a month	less than 48 hours	less than a week	over a month	No	No	No	À St Martin	At your home	1	1	1	1	1	2	1	1	1	1	1	1	1	1	1	1	1	18	1	0	0	0	0	0	0	1	No	0	0
Online	32	M	C.H Fleming à Saint Martin	Worker	Non-clinical staff	In couple	0	Tenant	11	5	5	less than a month	less than a month	less than 48 hours	less than a month	No	No	No	À St Martin	At the hospital	2	1	1	2	1	2	1	1	1	1	1	1	1	1	1	1	1	20	1	0	1	0	0	0	0	2	Yes	1	15
Online	54	F	C.H Fleming à Saint Martin	Scrub nurse	Paramedical staff	PACSed	0	Owner	28	4	2	less than a month	less than a month	less than 48 hours	over a month	No	No	No	À St Martin	With friends / neighbours	5	2	4	4	4	3	2	1	5	4	4	4	2	4	3	2	3	56	3	3	3	4	4	2	4	23	Yes	1	7
Printed	60	M	C.H Fleming à Saint Martin	Head of relations with litigious users	Non-clinical staff	Divorced	0	Tenant	15		6	less than a week	less than a month	less than a month	less than a month	No	No	No	À St Martin	At your home	3	1	1	2	1	1	3	1	1	1	1	2	3	3	3	2	3	32	2	3	1	1	0	1	4	12
Printed	25	F	C.H de Bruyn à Saint Barthélémy	Care assistant	Paramedical staff	Single	1	Tenant	16	5	5	less than a week	over a month	less than a week	over a month	No	No	No	À St Barthélémy	At the hospital	5	2	2	4	3	5	5	5	5	4	5	5	3	4	5	4	4	70	1	3	3	3	3	3	4	20	No	0	0
Printed	46	F	C.H Fleming à Saint Martin	Care assistant	Paramedical staff	In couple	1	Tenant	10	5	5	less than a month	less than a month	over a month	over a month	No	No	No	À St Martin	At your home	3	1	1	3	2	1	2	2	2	2	1	1	2	2	1	2	2	30	2	2	2	3	2	1	1	13	Yes	1	20
Online	53	F	C.H Fleming à Saint Martin	Pharmacist	Medical Staff	Single	3	Tenant	0.03	7	6	less than a week	less than a week	less than a week	less than a week	Yes	No	No	À St Martin	At the hospital	3	1	2	2	2	3	2	1	1	2	1	2	1	1	1	1	1	27	2	2	2	2	1	1	1	11	No	0	0
Printed	21	F	EHPAD Louis Vialenc à Saint Barthélémy	Care assistant	Paramedical staff	In couple	0	Owner	21	7	5	over a month	less than 48 hours	less than a week	over a month	No	No	No	À St Barthélémy	At your home	2	1	1	2	1	1	1	1	1	1	1	1	1	1	1	1	1	19	2	2	2	3	2	2	3	16	Yes	1	5
Online	40	F	C.H Fleming à Saint Martin	Nurse	Paramedical staff	Married	1	Owner	3	6	5	less than a month	over a month	less than a month	over a month	No	No	No	À St Martin		4	3	3	4	3	2	3	1	1	3	1	1	1	3	1	2	2	38	0	0	0	0	0	0	0	0	Yes	3	55
Printed	32	F	C.H Fleming à Saint Martin	Clinician	Medical Staff	Married	0	Owner	1	10	7	less than a month	over a month	less than a week	over a month	No	No	No	À St Martin	At the hospital	3	4	1	5	2	3	1	1	1	2	1	2	4	3	1	3	2	39	4	4	4	4	4	1	4	25	No	0	0
Printed	62	F	C.H Fleming à Saint Martin	Health executive	Paramedical staff	In couple	5	Tenant	15	2	2	over a month	over a month	over a month	over a month	No	No	No	À St Martin	At the hospital	3	3	2	2	1	1	1	3	4	5	4	1	4	3	2	1	3	43	0	0	0	3	0	0	4	7	No	0	0
Printed	62	F	C.H Fleming à Saint Martin	Health executive	Paramedical staff	In couple	0	Tenant	14	2	2	over a month	over a month	over a month	over a month	No	No	No	À St Martin	At the hospital	3	1	3	3	3	4	1	5	2	4	4	1	3	2	3	1	3	46	2	0	1	3	3	2	3	14	No	0	0
Printed	55	F	C.H de Bruyn à Saint Barthélémy	Administrative Assistant	Non-clinical staff	In couple	1	Tenant	20	7	7	over a month	over a month	over a month	over a month	No	No	No	À St Barthélémy	With friends / neighbours	3	2	1	2	1	1	1	1	1	1	1	1	2	2	1	1	1	23	2	2	2	3	3	3	2	17	No	0	0
Printed	29	M	C.H de Bruyn à Saint Barthélémy	Nurse	Paramedical staff	In couple	0	Tenant	4	7	6	less than a month	less than a month	less than a month	over a month	No	No	No	À St Barthélémy		3	1	2	2	1	1	1	1	1	1	1	1	2	3	1	1	1	24	4	4	1	1	1	0		11	No	0	0
Printed	59	F	C.H de Bruyn à Saint Barthélémy	Care assistant	Paramedical staff	Married	2	Tenant	19	4	4	less than a month	less than a week	less than 48 hours	over a month	No	No	No	À St Barthélémy		2	1	1	1	1	4	2	1	2	1	1	1	1	1	1	1	1	23	2	0	0	1	0	0	0	3	No	0	0
Printed	47	F	C.H Fleming à Saint Martin	Nurse	Paramedical staff	Single	2	Tenant	22	7	8	less than a month	less than a month	less than a month	less than a month	No	No	No	À St Martin	At your home	2	1	1	3	1	1	1	1	2	3	1	2	1	2	1	1	2	26	2	1	3	3	3	3	2	17	Yes	2	15
Online	45	F	C.H Fleming à Saint Martin	Nurse	Paramedical staff	Single	1	Tenant	15	2	3	over a month	over a month	over a month	over a month	No	No	No	À St Martin	At your home	3	1	1	3	1	1	1	2	1	1	1	1	1	1	1	1	1	22	1	1	1	3	1	1	1	9	Yes	1	15
Printed	35	M	C.H Fleming à Saint Martin	Care assistant	Paramedical staff	Single	0	Tenant	4	5	3	less than 48 hours	over a month	less than a week		No	No	No	À St Martin	At your home	3	1	1	2	1	5	4	5	5	1	1	1	1	1	2	1	1	36	4	4	4	3	3	3	0	21	Yes		14
Online	40	F	C.H Fleming à Saint Martin	Clinician	Medical Staff	Divorced	2	Owner	12	9	8	over a month	less than 48 hours	less than 48 hours	over a month	Yes	No	No	Hors du département		2	1	1	2	1	1	1	2	2	2	2	2	1	1	1	1	1	24	1	0	0	1	0	0	1	3	Yes	2	40
Printed	38	M	C.H Fleming à Saint Martin	Nurse	Paramedical staff	Married		Owner	10	4	3	less than a month	less than a month	less than a week	less than a week	No	No	No	À St Martin	At your home	3	2	1	2	1	1	2	1	4	3	3	2	2	2	2	2	2	35	2	3	2	2	2	1	3	15	No	0	0
Printed	45	F	EHPAD Louis Vialenc à Saint Barthélémy	Care assistant	Paramedical staff	In couple	1	Tenant	20	7	9	less than a month	less than a month	over a month	over a month	No	No	No	À St Barthélémy	At the hospital	3	2	1	4	4	1	2	1	3	3	1	1	3	3	3	2	2	39	2	3	3	3	3	2	3	19	Yes	1	10
Printed	42	F	C.H Fleming à Saint Martin	Nurse	Paramedical staff	In couple	2	Owner	16	5	4	less than a month	less than a month	over a month	less than a month	No	Yes	No	À St Martin		5	5	3	4	3	3	1	1	3	5	1	5	3	1	4	5	3	55	3	3	1	3	1	1	4	16	Yes	1	30
Online	30	F	C.H Fleming à Saint Martin	Dietician	Paramedical staff	Single	2	Owner	7	3	2	less than a month	less than a month	less than a month	over a month	No	Yes	No	À St Martin		3	1	1	2	1	1	1	1	1	2	1	1	3	4	3	1	1	28	1	2	3	2	2	1	4	15	Yes	1	28
Online		M	C.H Fleming à Saint Martin	Surgeon	Medical Staff	Married	2	Tenant	5	10	10	over a month	over a month	less than 48 hours	less than a month	No	No	No	À St Martin	At the hospital	1	1	1	1	1	1	1	1	1	1	1	1	1	1	1	1	1	17	2	0	3	2	0	0	2	9	No	0	0
Online	40	M	C.H Fleming à Saint Martin	Technical Officer	Non-clinical staff	Single	0	Tenant	0.6	10	7	less than 48 hours	less than a week	less than 48 hours	less than 48 hours	No	No	No	À St Martin	At the hospital	2	1	1	2	1	1	1	1	1	1	1	1	1	1	1	1	1	19	1	0	0	1	0	0	0	2	No	0	0
Online		M	C.H Fleming à Saint Martin	Clinician	Medical Staff	Married	0	Owner	5	10	10	over a month	over a month	less than a month	over a month	No	No	No	À St Martin	At the hospital	2	1	1	1	1	1	1	1	1	1	1	1	1	1	1	1	1	18	1	0	0	0	0	0	0	1	No	0	0
Printed	42	F	C.H Fleming à Saint Martin	Auxiliary childcare worker	Paramedical staff	Married	2	Tenant	15	10	10	less than a week	less than a month	less than a month	over a month	No	Yes	No	À St Martin	At your home	4	3	3	4	3	1	1	1	1	1	1	1	1	1	2	1	1	30	2	0	2	3	1	0	0	8	No	0	0
Printed	36	F	C.H Fleming à Saint Martin	Midwife	Medical Staff	Single	0	Owner	12	6	4	less than a week	less than a month	less than a month	over a month	No	No	No	À St Martin		1	1	1	1	1	1	1	1	1	1	1	1	2	2	2	1	2	21	0	1	0	1	1	1	1	5	No	0	0
Online	32	F	C.H Fleming à Saint Martin	Clinician	Medical Staff	In couple	0	Owner	2018-05-02	10	10	over a month	over a month	over a month	over a month	No	No	No	Hors du département		5	5	1	4	3	2	5	4	3	2	1	1	4	5	3	2	5	55	1	0	2	3	4	2	3	15	No	0	0
Online	21	F	C.H Fleming à Saint Martin	Nurse	Paramedical staff	Single	0	Owner	20	5	4	less than a month	less than a month	less than a month	less than a month	No	No	No	À St Martin	At the hospital	3	1	1	2	1	4	3	1	1	1	1	1	1	1	1	1	1	25	1	1	1	1	1	0	2	7	No	0	0
Printed	40	F	C.H Fleming à Saint Martin	Care assistant	Paramedical staff	Married	2	Owner	15	2	2	less than a month	over a month	less than a week	less than a month	No	No	No	À St Martin	At the hospital	3	1	1	2	1	1	1	1	1	1	1	1		2	2	2	3	24	2	2	2	2	2	0	0	10	No	0	0
Printed	36	F	EHPAD Louis Vialenc à Saint Barthélémy	Catering	Non-clinical staff	Single	2	Tenant	3			less than 48 hours	less than 48 hours	less than 48 hours	less than 48 hours	No	No	No	À St Barthélémy	At the hospital	5	5	5	5	5	4	4	4	5	4	3	5	3	3	3	3	4	70	4	3	4	4	4	4	4	27	No	0	0
Online	45	F	C.H Fleming à Saint Martin	Senior hospital technician	Non-clinical staff	In couple	0	Tenant	6	4	6	less than a month	over a month	less than a month	over a month	No	No	No	À St Martin	At the hospital	1	1	1	1	1	1	1	1	2	1	1	2	1	1	2	1	2	21	1	0	0	1	0	0	1	3	No	0	0
Printed	25	F	C.H Fleming à Saint Martin	Nurse	Paramedical staff	Single	0	Tenant	1.5	2	2	over a month	over a month	over a month	over a month	No	No	No	À St Martin	At the hospital	3	1	1	2	1	2	1	1	1	1	1	1	1	1	1	1	1	21	1	1	2	2	1	0	0	7	No	0	0
Printed	60	M	C.H Fleming à Saint Martin	Care assistant	Paramedical staff	Divorced	3	Tenant	17	1	3	less than a month	over a month	over a month		No	No	No	À St Martin	At the hospital	3	2	2	2	2	5	5	2	2	2	2	2	1	1	2	4	2	41	3	3	3	3	2	3	1	18	No	0	0
Online	43	F	C.H Fleming à Saint Martin	Medical-administrative assistant	Non-clinical staff	Single	2	Tenant	43	1	1	less than a month	less than a month	less than a week	over a month	No	No	No	À St Martin	Other	1	1	1	2	1	1	1	1	2	2	1	1	1	1	1	1	1	20	1	0	2	0	0	0	1	4	No	0	0
Online	64	F	C.H Fleming à Saint Martin	Clinician	Medical Staff	Single	0	Tenant	5	4	2	less than a month	less than a month	over a month	over a month	No	No	No	À St Martin	With friends / neighbours	1	1	1	1	1	1	1	1	1	1	1	1	1	1	1	1	1	17	0	0	1	1	0	0	0	2	No	0	0
Online	53	F	C.H Fleming à Saint Martin	Health executive	Paramedical staff	Divorced	1	Owner	14	7	7	less than a month	less than a month	less than a month	less than a month	No	No	No	À St Martin	At your home	2			1	1	1	2	1	2	1	1	2	2	2	2	1	1	22	3	2	2	2	2	2	2	15	No	0	0
Online	31	F	C.H Fleming à Saint Martin	Auxiliary childcare worker	Paramedical staff	In couple	2	Tenant	27	1	4	less than a week		less than a month	less than a week	No	No	No	À St Martin	At your home	1	1	1	1	1	1	1	1	1	2	1	1	1	1	1	1	1	18	0	1	2	2	1	0	0	6	No	0	0
Online	47	F	C.H Fleming à Saint Martin	Nurse	Paramedical staff	Married	2	Owner	7	8	9	less than a month	less than a month	less than a week	less than a week	No	No	No	À St Martin	At your home	1	1	1	2	1	1	1	1	1	1	1	1	1	1	1	1	1	18	0	0	2	1	0	0	0	3	No	0	0
Printed	36	M	C.H de Bruyn à Saint Barthélémy et C.H Fleming à Saint Martin	Clinician	Medical Staff	Married	1	Owner	8	5	8	over a month	less than a month	less than a week	less than a month	No	Yes	No	À St Martin	At your home	1	1	1	1	1	2	1	1	1	1	2	1	1	1	1	1	1	19	0	0	0	3	0	0	0	3	No	0	0
Printed	38	M	C.H Fleming à Saint Martin	Care assistant	Paramedical staff	In couple	0	Tenant	0.5	7	6	less than a month	less than a month	less than a month	less than a month	No	No	No	Hors du département		2	2	1	2	1	3	1	1	2	1	1	2	1	1	1	2	1	25	0	0	0	1	0	0	1	2	No	0	0
Online	45	F	C.H Fleming à Saint Martin	administrative officer	Non-clinical staff	Single	1	Tenant	2018-05-01	4	4	less than a month	over a month	less than a month	less than a month	No	No	No	À St Martin		5	3	1	4	2	1	2	4	3	2	2	4	2	3	3	1	2	44	3	0	3	3	1	0	1	11	No	0	0
Online	31	M	C.H Fleming à Saint Martin	Pharmacy dispenser	Paramedical staff	In couple	1	Tenant	31	3	4	over a month	less than a month	over a month	over a month	No	No	No	À St Martin		3	2	3	4	3	1	1	1	1	1	1	3	1	2	1	2	1	31	1							1	No	0	0
Printed	34	F	C.H Fleming à Saint Martin	Nurse	Paramedical staff	Single	2	Tenant	34	3	3	over a month	over a month	over a month	over a month	No	No	No	À St Martin		2	1	1	2	1	1	1	1	1	1	1	1	1	1	2	1	1	20	2	0	2	2	2	0	2	10	No	0	0
Printed	50	F	C.H Fleming à Saint Martin	Nurse	Paramedical staff	Married	2	Owner	19	6	5	over a month	less than 48 hours	over a month	over a month	No	No	No	À St Martin	At your home	3	2	4	3	3	2	2	4	3	1	1	3	1	3	3	4	4	46	3	1	2	3	3	1	2	15	Yes	1	10
Printed	36	F	C.H Fleming à Saint Martin	Nurse	Paramedical staff	PACSed	1	Tenant	1.5	4	4	less than a month	over a month	over a month	over a month	No	No	No	À St Martin	At your home	3	2	1	3	1	1	1	2	1	1	1	1	1	1	1	1	1	23	4	4	4	4	4	4	4	28	Yes	2	60
Online	36	F	C.H Fleming à Saint Martin	Care assistant	Paramedical staff	PACSed	1	Owner	36	5	1	over a month	over a month	less than a week	less than a week	No	Yes	No	À St Martin	At your home	4	4	3	5	3	2	1	1	3	3	1	3	5	3	5	4	5	55	2	1	2	2	2	2	3	14	Yes	1	2
Printed	47	F	C.H de Bruyn à Saint Barthélémy	Care assistant	Paramedical staff	Single	0	Tenant	28	6	4	less than a week	less than a month	less than 48 hours		No	Yes	No	À St Barthélémy	At your home	2	1	1	3	1	1	1	1	3	1	1	1	2	2	2	1	2	26	3	2	2	2	2	2	2	15	Yes	1	1
Printed	32	M	C.H Fleming à Saint Martin	Hospital Services Officer	Paramedical staff	Single	3	Tenant	32	10	10	over a month	less than a month	less than 48 hours	over a month	No	Yes	No	À St Martin	At your home	1	1	1	3	1	5	1	1	5	5	1	1	3	2	1	2	1	35	0	0	2	2	0	0	0	4	No	0	0
Printed	56	M	C.H Fleming à Saint Martin	Technical Officer	Non-clinical staff	Married	10	Owner		5	5	less than a month				No	No		À St Martin	At your home	2	2	1	1	1	1	1	1	1	1	1	1		1	1	1	1	18	0	0	0	1	0	0	0	1	No	0	0
Online	30	F	C.H Fleming à Saint Martin	Nurse	Paramedical staff	In couple	0	Owner	30	9	10	less than a month	less than a month	less than a week	less than a week	No	Yes	No	À St Martin	At your home	5	5	4	5	4	1	1	1	4	4	2	1	2	1	5	5	4	54	1	2	3	4	2	1	4	17	No	0	0
Printed	23	M	EHPAD Louis Vialenc à Saint Barthélémy	Hospital Services Officer	Paramedical staff	Single	0	Tenant	19			less than a month	less than a month	less than a month	over a month	No	No	No	À St Barthélémy	With friends / neighbours	4	2	3	5	2	1	1	1	1	1	1	1	3	3	3	3	5	40	1	0	0	3	1	0	1	6	No	0	0
Printed	42	F	C.H de Bruyn à Saint Barthélémy	Nurse	Paramedical staff	Married	0	Tenant	10	7	7	less than a month	less than a month	over a month	over a month	No	No	No	À St Barthélémy	At your home	4	3	1	3	2	1	3	1	5	2	1	1	4	3	4	1	2	41	0	1	1	0	0	0	1	3	No	0	0
Online	39	M	C.H Fleming à Saint Martin	Psychologist	Paramedical staff	Married	2	Owner	10	6	6	less than a month	over a month	over a month	over a month	No	No	No	À St Martin	At your home	2	1	1	1	1	1	1	1	1	1	1	2	1	1	1	1	1	19	2	2	2	2	1	1	0	10	No	0	0
Printed	51	F	C.H Fleming à Saint Martin	Scrub nurse	Paramedical staff	Married	2	Owner		4	4	less than a week	less than a month	over a month	over a month	No	No	No	À St Martin	With friends / neighbours	3	2	3	3	3	2	2	1	2	3	1	1	1	3	4	2	3	39	2	2	2	4	4	2	3	19	Yes
Printed	46	M	C.H Fleming à Saint Martin	Anesthesia nurse	Paramedical staff	Married	3	Tenant		4	4	less than a month	less than a month	less than a week	less than a month	Yes	No	Yes	Hors du département		3	1	1	2	3	1	2	2	1	1	1	1	3	3	3	4	4	36	2	0	2	3	2	2	2	13	Yes	1	5
Printed	41	F	C.H Fleming à Saint Martin	Anesthesia nurse	Paramedical staff	In couple	1	Owner	14	10	10	less than a month	less than a month	less than a week	over a month	Yes	No	No	À St Martin	Other	4	4	3	3	3	3	2	2	2	3	1	1	1	4	3	2	3	44	3	2	3	3	3	3	4	21	Yes	1	12
Printed	52	F	C.H Fleming à Saint Martin	Auxiliary childcare worker	Paramedical staff	Married	2	Owner	19	5	5	less than a week	less than a week	less than a week	less than a week	No	No	No	À St Martin	At the hospital	3	1	1	3	1	1	1	2	1	1	1	1		2	1	1	1	22	1	1	1	2	0	0	0	5	No	0	0
Printed	42	F	C.H de Bruyn à Saint Barthélémy	Hospital Services Officer	Paramedical staff	In couple	4	Owner	42	9	9	over a month	less than a month	less than a month	over a month	No	No	No	À St Barthélémy	Other	2	2	3	4	3	5	3	1	3	1	1	1	1	1	1	4	3	39								0	No	0	0
Online	59	F	C.H Fleming à Saint Martin	Nurse	Paramedical staff	Single	3	Tenant	7	2	1	less than a month	less than a month	less than a month	less than a month	No	No	No	À St Martin	At your home	2	2	1	2	2	1	1	1	1	1	1	1	2	2	1	1	2	24	2	2	1	2	0	0	1	8	No	0	0
Printed	31	F	EHPAD Louis Vialenc à Saint Barthélémy	Care assistant	Paramedical staff	In couple	2	Tenant	20	2	2	less than a month	less than a month	less than a week	over a month	No	No	No	À St Barthélémy	At your home	4	4	3	3	1	2	2	1	2	1	1	4	4	4	2	2	3	43	3	2	3	3	3	3	4	21	No	0	0
Printed	37	F	C.H Fleming à Saint Martin	Hospital Services Officer	Paramedical staff	Married	2	Tenant	37	7	3	less than a month	over a month	over a month	over a month	No	No	No	À St Martin	At your home	3	1	3	3	2	2	1	3	2	1	1	1	3	3	3	3	2	37	2	1	1	3	1	0	2	10	No	0	0
Printed	27	F	C.H de Bruyn à Saint Barthélémy	Nurse	Paramedical staff	In couple	0	Tenant	3	5	4	over a month	over a month	less than a month	over a month	No	No	No	Hors du département		3	4	1	2	2	1	1	1	1	1	1	1	1	1	1	1	2	25	3	1	3	3	0	0	0	10	No	0	0
Printed	29	M	C.H de Bruyn à Saint Barthélémy	Nurse	Paramedical staff	In couple	0	Tenant	4	5	5	less than a month	over a month	over a month	over a month	No	No	No	À St Barthélémy		3	3	1	1	1	1	1	1	1	1	1	1	3	1	1	1	1	23	1	3	1	0	0	0	1	6	No	0	0
Online	32	F	C.H Fleming à Saint Martin	Socio-educational assistant	Paramedical staff	Single	0	Tenant	3	4	5	less than 48 hours	less than a month	less than a week	less than 48 hours	No	No	No	À St Martin	At your home	2	1	1	1	1	2	1	1	1	1	1	1	2	1	2	1	1	21	2	2	0	0	0	0	0	4	Yes	2	8
Online	31	F	C.H Fleming à Saint Martin	Care assistant	Paramedical staff	Single	0	Tenant	2	4	3	less than a month	over a month	less than a month	over a month	No	No	No	À St Martin	At the hospital	3	2	1	2	3	1	1	2	1	1	1	3	2	1	1	1	2	28	2	0	2	3	2	1	1	11	Yes	1	15
Online	26	M	C.H Fleming à Saint Martin	Nurse	Paramedical staff	Single	0	Tenant	1	2	2	less than 48 hours	over a month	over a month	less than a week	No	No	No	À St Martin	At the hospital	3	1	1	3	1	2	1	4	1	1	1	1	1	1	1	1	1	25	2	1	2	3	1	0	1	10	No	0	0
Online	51	M	C.H de Bruyn à Saint Barthélémy	Clinician	Medical Staff	Married	2	Owner	2018-05-01	7	6	over a month	over a month	less than 48 hours	over a month	No	No	No	À St Barthélémy	At your home	2	1	1	3	2	1	1	2	3	1	1	2	2	1	4	2	1	30	3	0	2	4	3	0	1	13	No	0	0
Online	49	F	C.H Fleming à Saint Martin	Nurse	Paramedical staff	Married	0	Tenant	10	5	5	less than 48 hours	less than 48 hours	less than a week	less than a month	No	No	No	À St Martin		4	2	2	2	2	1	1	2	2	2	1	1	2	2	1	1	1	29	2	2	2	2	1	1	1	11	No	0	0
Online	51	M	C.H Fleming à Saint Martin	Clinician	Medical Staff	Married	2	Owner	22	7	7	less than a month	over a month	less than 48 hours	over a month	No	No	No	À St Martin		2	1	1	3	2	4	2	2	2	1	1	1	2	1	3	1	2	31	3	0	3	4	2	0	1	13	No	0	0
Online	36	F	C.H Fleming à Saint Martin	Auxiliary childcare worker	Paramedical staff	Married	2	Owner	13	10	7	over a month	over a month	less than a week	less than a month	No	No	No	À St Martin	At your home	3	1	2	3	3	1	1	3	3	3	3	3	5	5	5	3	4	51	4	0	4	4	3	2	3	20	No	0	0
Online	44	F	C.H Fleming à Saint Martin	Medical-administrative assistant	Non-clinical staff	Married	2	Tenant	16	4	1	less than a week	over a month	over a month	over a month	No	No	No	À St Martin	With friends / neighbours	3	2	3	3	3	4	4	1	4	3	1	2	2	3	2	2	2	44	2	2	3	3	3	2	3	18	Yes	2	40
Printed	28	F	C.H Fleming à Saint Martin	Midwife	Medical Staff	In couple	0	Tenant	5.5	4	8	less than a week	less than a month	less than a month	less than a week	No	No	No	À St Martin	At your home	2	2	1	2	2	1	1	1	2	1	1	2	2	2	2	2	2	28	3	2	2	3	3	1	1	15	Yes	2	21
Printed	55	F	C.H Fleming à Saint Martin	Anesthesia nurse	Paramedical staff	Married	3	Owner	31	3	9	over a month	over a month	less than a week	over a month	No	No	No	À St Martin	At your home	3	3	2	4	3	3	2	2	2	1	1	1		1	1	1	2	32	2	0	1	2	1	1	2	9	No	0	0
Printed		F	C.H Fleming à Saint Martin	Hospital Services Officer	Paramedical staff	Single	2	Owner		8	6	over a month	over a month	less than 48 hours	over a month		No	No	À St Martin		5	2	4	4	1	5	1	5	2	1	1	2	1	1	3	4	4	46	1	1	0	1	0	2	0	5	No	0	0
Printed	40	M	C.H de Bruyn à Saint Barthélémy	Computer specialist	Non-clinical staff	Married	2	Owner	40	2	8	less than a month	less than 48 hours	less than 48 hours	less than a week	No	No	No	À St Barthélémy	At your home	1	1	1	1	1	1	1	3	1	1	1	2	1	1	2	2	1	22	1	1	1	1	1	0	2	7	No	0	0
Printed	47	F	C.H Fleming à Saint Martin	Hospital Services Officer	Paramedical staff	Married	2	Owner		8		less than a month	over a month	over a month		No	Yes	No	À St Martin	At your home	4	1	3	5	1	1	3	4	1	2	1	2	5	5	3	4	5	50	3	2		2	3	3	4	17	No	0	0
Online	33	F	C.H Fleming à Saint Martin	Nurse	Paramedical staff	In couple	2	Tenant	30		10	over a month	over a month	less than a month	over a month	Yes	No	No	À St Martin	At the hospital	5	3	3	5	3	5	5	1	2	3	1	1	5	5	5	5	5	62	3	3	3	3	3	3	3	21	No	0	0
Printed	31	F	C.H de Bruyn à Saint Barthélémy	Hospital Services Officer	Paramedical staff	In couple	2	Tenant	31	6	5	less than a month	less than a month	less than a month	less than a month	No		No	À St Barthélémy	At your home	1	1	1	1	1	1	1	1	2	2	3	1	3	3	1	1	3	27	3	2	2	3	2	3	1	16	No	0	0
Online	28	F	C.H Fleming à Saint Martin	Medical Secretary	Non-clinical staff	In couple	2	Tenant	28	7	7	over a month	over a month	less than 48 hours	over a month	No	No	No	À St Martin	Other	3	1	1	2	2	3	2	1	3	1	1	1	1	2	1	1	1	27	1	0	0	1	1	1	1	5	Yes	1	3
Printed	27	F	C.H de Bruyn à Saint Barthélémy	Nurse	Paramedical staff			Tenant	0.65	4	1	less than a week	less than a week	less than a week	less than a month	No	No	No	À St Barthélémy	At the hospital	3	1	2	3	3	2	1	1	1	1	4	2	3	3	1	2	1	34	0	0	0	1	0	0	0	1	No	0	0
Printed	42	F	EHPAD Louis Vialenc à Saint Barthélémy	Catering	Non-clinical staff	Single	0	Tenant		5	5	over a month		less than a week		No	No	No	À St Barthélémy	At the hospital	2	1	3	2	1	1	1	1	2	1	1	1	1	1	1	2	1	23	0	0	0	1	0	0	1	2	No	0	0
Printed	24	M	C.H de Bruyn à Saint Barthélémy	Technical Officer	Non-clinical staff	In couple	0	Owner		10	7	over a month	over a month	over a month	over a month	Yes	No	No	À St Barthélémy		1	1	1	2	1	3	1	1	3	1	1	3	1	1	1	1	2	25	3	3	2	3	2	2	1	16	No	0	0
Online	32	F	C.H Fleming à Saint Martin	Nurse	Paramedical staff	Single	0	Owner	32	3	2	less than a month	over a month	over a month	less than a month	No	No	No	À St Martin	At the hospital	1	1	1	1	1	3	1	1	1	1	2	1	2	2	1	1	1	22	2	2	2	3	3	1	3	16	No	0	0
Online	37	F	C.H Fleming à Saint Martin	Nurse	Paramedical staff	Married	3	Tenant	19	7	7	less than a month	less than a month	less than a week	less than a month	No	No	No	À St Martin	With friends / neighbours	2	2	3	3	2	3	3	3	3	2	1		2	2	1	2	2	36	2	3	2	3	2	2	2	16	No	0	0
Printed	34	F	EHPAD Louis Vialenc à Saint Barthélémy	Administrative Assistant	Non-clinical staff	Married	1	Tenant	9	4	5	less than a month	less than a month	less than a month	less than a month	No	No	No	À St Barthélémy	At your home	2	1	4	1	1	1	1	1	4	2	1	1	3	3	4	2	2	34	2	2	2	3	2	1	1	13	No	0	0
Printed	38	F	EHPAD Louis Vialenc à Saint Barthélémy	Nurse	Paramedical staff	In couple	1	Tenant	12	3	10	over a month	less than a month	less than 48 hours	over a month	Yes	No	No	À St Barthélémy	At your home	2	1	1	3	1	3	1	1	3	2	1	2	3	3	2	1	2	32	4	4	4	3	3	3	3	24	No	0	0
Online	37	F	C.H Fleming à Saint Martin	Nurse	Paramedical staff	Married	2	Owner	9	3	4	less than a week	less than a week	less than a month	less than a month	No	No	No			4	4	3	4	4	5	4	1	4	5	4	4	4	4	4	4	4	66	4	4	4	4	4	4	4	28	No	0	0
Printed	30	F	C.H de Bruyn à Saint Barthélémy	Nurse	Paramedical staff	In couple	1	Tenant	5	8	7	less than a month	less than a month	over a month	over a month	No	No	No			2	1	1	1	1	1	1	1	2	2	1	1	4	4	3	2	2	30	4	4	4	3	3	3	1	22	No	0	0
Printed	50	F	C.H Fleming à Saint Martin	Care assistant	Paramedical staff	Single	2	Owner	18	4	7	over a month	over a month	over a month	over a month	No	No	No	À St Martin	At your home	5	2	4	4	3	4	3	1	3	3	3	5	1	1	5	3	2	52	2	2	3	3	3	1	3	17	Yes	1	5
Online	45	F	C.H Fleming à Saint Martin	Nurse	Paramedical staff	In couple	1	Tenant	25	3	3	less than a month	less than a month	less than a week	less than a month	No	No	No	Hors du département		3	2	1	3	2	2	2	2	4	2	2	2	2	2	2	1	2	36	3	3	3	3	3	3	3	21	Yes	5	150
Printed	46	F	EHPAD Louis Vialenc à Saint Barthélémy	Nurse	Paramedical staff	Married	2	Owner	22	5	4	less than a month	less than a month	less than 48 hours	less than a week	No	No	No	À St Barthélémy	At the hospital	3	2	2	3	1	1	1	3	2	1	1	1	2	2	3	2	2	32	2	2	3	2	2	1	2	14	No	0	0
Printed	27	F	EHPAD Louis Vialenc à Saint Barthélémy	Care assistant	Paramedical staff	In couple	0	Tenant	3	5	3	less than a month	less than a month	less than a week	less than a month	No	No	No	À St Barthélémy	With friends / neighbours	4	1	4	4	1	1	1	1	2	2	2	1	2	3	2	4	3	38	4	3	3	4	4	3	3	24	No	0	0
Online	29	F	C.H Fleming à Saint Martin	Nursery nurse	Paramedical staff	In couple	2	Owner	8	3	2	less than 48 hours	over a month	less than a week	over a month	No	No	No	À St Martin	At your home	5	4	2	5	2	1	2	1	1	3	1	2	3	4	3	3	3	45	1	3	1	2	2	1	1	11	Yes	2	30
Printed	46	M	C.H Fleming à Saint Martin	Pharmacy dispenser	Paramedical staff	Single		Owner	11	9	9	over a month	over a month	over a month	over a month	No	No	No	À St Martin	With friends / neighbours	3	2	2	4	4	3	5	1	2	1	1	2		2	3	3	2	40	3	2	1	4	2	0	2	14	Yes		30
Online	33	M	C.H de Bruyn à Saint Barthélémy	Clinician	Medical Staff	PACSed	2	Tenant		1	1	less than 48 hours	less than 48 hours	over a month	less than 48 hours	No	No	No	À St Barthélémy		2	1	1	1	1	1	1	1	1	1	3	1	1	1	1	2	1	21	2	2	3	3	2	1	0	13	No	0	0
Online	58	F	C.H Fleming à Saint Martin	Nurse	Paramedical staff	Married	1	Tenant	15	10	4	less than a week	less than a week	less than 48 hours	less than 48 hours	No	No	No	À St Martin	At your home	1	1	1	3	1	1	1	2	1	1	1	1	2	1	1	1	2	22	0	0	0	0	0	0	0	0	Yes	1	25
[truncated: 15 more columns]
